# Supplementary material for: Membrane microdomains are crucial for Mycobacterium marinum EsxA-dependent membrane damage, escape to the cytosol, and infection
Source: Sci Adv. 2026 Jan 1;12(1):eady0812. doi: 10.1126/sciadv.ady0812 (PMC12757022; doi:10.1126/sciadv.ady0812)
Supplement: Supplementary file 2 — Movies S1 and S2 [file sciadv.ady0812_movies_s1_and_s2.zip]

Archive with 2 entries (2 files):
- ady0812_movie_s1.mp4
- ady0812_movie_s2.mp4
